# Supplementary material for: Tomato Defense against Whiteflies under Drought Stress: Non-Additive Effects and Cultivar-Specific Responses
Source: Plants (Basel). 2022 Apr 12;11(8):1049. doi: 10.3390/plants11081049 (PMC9030952; doi:10.3390/plants11081049)
Supplement: Supplementary file 1 [file plants-11-01049-s001.zip]

Archive with 1 entries (1 files):
- plants-1628246-supplementary.pdf
